# Supplementary material for: Accentuated Peripheral Blood NK Cytotoxicity Forms an Unfavorable Background for Embryo Implantation and Gestation
Source: Diagnostics (Basel). 2022 Apr 6;12(4):908. doi: 10.3390/diagnostics12040908 (PMC9031692; doi:10.3390/diagnostics12040908)
Supplement: Supplementary file 1 [file diagnostics-12-00908-s001.zip]

Archive with 1 entries (1 files):
- diagnostics-1641545-supplementary.pdf
